# Supplementary material for: Factors Associated with the COVID-19 Vaccination Status of Higher Education Students: Results of an Online Cross-Sectional Survey at Six Universities in Southwestern Germany
Source: Vaccines (Basel). 2022 Aug 30;10(9):1433. doi: 10.3390/vaccines10091433 (PMC9505187; doi:10.3390/vaccines10091433)
Supplement: Supplementary file 1 [file vaccines-10-01433-s001.zip]

Archive with 1 entries (1 files):
- vaccines-1865974-supplementary.pdf
